# Supplementary material for: Clinical assays rapidly predict bacterial susceptibility to monoclonal antibody therapy
Source: JCI Insight. 2024 Jan 23;9(2):e174799. doi: 10.1172/jci.insight.174799 (PMC10906227; doi:10.1172/jci.insight.174799)
Supplement: Supporting data values [file jciinsight-9-174799-s022.xlsx]

## Sheet: Figure 1
Isolate	Panel	MAb10 Binding	C73 Binding
3048882	USA	-1.27	61.05
3048955	USA	-0.74	0.36
3048981	USA	1.36	0.69
3049142	USA	-1.08	0.22
3049143	USA	70.31	0.22
3049297	USA	-1.64	78.61
3049334	USA	78.02	0.1
3049353	USA	-0.82	74.84
AB0057	USA	-1.08	0.19
AB0061	USA	-1.05	0.33
AB0068	USA	-0.61	0.19
AB0071	USA	39.27	0.55
AB0072	USA	-0.82	58.41
AB0074	USA	-0.85	0.69
AB0093	USA	-0.75	0.13
AB020	USA	-0.32	1.25
AB044	USA	24.6	0.41
AB046	USA	-0.83	2.12
AB074	USA	-0.72	1.42
AB39	USA	78.47	0.27
AB5075	USA	0	1.3
AR273	USA	-0.25	0.08
AR274	USA	97.12	0.02
AR275	USA	0.52	57.79
AR276	USA	0.38	0.12
AR277	USA	0.55	0.01
AR278	USA	96.91	0
AR279	USA	97.05	0.01
AR280	USA	92.59	0.07
AR281	USA	96.78	0.07
AR282	USA	93.76	0.02
AR283	USA	85.79	0.06
AR284	USA	-0.36	0.05
AR285	USA	0.63	61.53
AR286	USA	97.9	0.01
AR287	USA	3.14	2.52
AR288	USA	1.9	0.92
AR289	USA	0.14	45.19
AR290	USA	97.37	0.03
AR291	USA	98.16	0.02
AR292	USA	0.43	47.28
AR293	USA	0.17	48.94
AR294	USA		96.15
AR294	USA	0.2	20.04
AR295	USA	97	0.02
AR296	USA	2	0.1
AR297	USA	97.29	0.01
AR298	USA	97.98	0
AR299	USA	10.52	2.06
AR300	USA	97.19	0.25
AR301	USA	97.83	3
AR302	USA	0.22	44.49
AR303	USA	97.44	0.04
AR304	USA	1.94	77.43
AR305	USA	0.87	0.03
AR306	USA	-0.04	0.07
AR307	USA	97.26	0.02
AR308	USA	97.57	0.05
AR309	USA	4.48	69.9
AR310	USA	-0.04	24.64
AR311	USA	-0.5	0
AR312	USA	0.79	0.07
AR313	USA	0.25	0.07
ARLG-1314	USA	-1.04	0.5
ARLG-1774	USA	78.46	0.75
ARLG-1775	USA	-0.89	0.49
ARLG-1777	USA	-0.4	1.05
ARLG-1783	USA	55.21	0.09
ARLG-1787	USA	-0.76	0.75
ARLG-1788	USA	-1.22	0
ARLG-1791	USA	70.73	0
ARLG-1801	USA	58.49	0.08
ARLG-1802	USA	53.59	0.08
ARLG-1808	USA	-1.46	72.43
ARLG-1809	USA	75.5	0.49
ARLG-1811	USA	-1.26	82.55
ARLG-1815	USA	76.94	0.12
ARLG-1817	USA	82.92	0.14
ARLG-1818	USA	62.37	0.55
ARLG-1819	USA	19.83	0.16
ARLG-1821	USA	-0.54	66.81
ARLG-1837	USA	43.85	0.27
ARLG-1842	USA	5.09	0.13
ARLG-1844	USA	-0.74	69.92
ARLG-1848	USA	-0.44	76.24
ARLG-1850	USA	-1.08	64.62
ARLG-1852	USA	-0.86	73.2
ARLG-1854	USA	-0.99	73.83
ARLG-1858	USA	-0.64	0.27
ARLG-1860	USA	-1.07	0.4
ARLG-1863	USA	92.41	0.42
ARLG-1866	USA	76.22	1.53
ARLG-1867	USA	50.41	0.71
ARLG-1868	USA	54.29	2.13
ARLG-1872	USA	-0.81	0.48
ARLG-1876	USA	59.49	1.35
ARLG-1878	USA	-1.1	22.7
ARLG-1883	USA	67.58	0.72
ARLG-1884	USA	-0.8	86.4
ARLG-1885	USA	24.13	0.6
ARLG-1886	USA	51.33	1.85
ARLG-1887	USA	-1.16	70.35
ARLG-1889	USA	90.94	0.4
ARLG-1890	USA	-1.04	81.41
ARLG-1893	USA	86.71	0.23
ARLG-1894	USA	-1.13	23.83
ARLG-1897	USA	88.82	0.24
ARLG-1903	USA	-0.81	96.76
ARLG-1904	USA	-0.86	0.34
ARLG-1908	USA	-0.89	90.24
ARLG-1911	USA	-0.51	83.18
ARLG-1912	USA	95.05	1.57
ARLG-1915	USA	-1.33	92.69
C14	USA	1.73	0
C8	USA	-0.8	0
HUMC1	USA	-0.95	95
HUMC10	USA	61.76	0.2
HUMC11	USA	62.93	0.12
HUMC12	USA	56.99	0.27
HUMC13	USA	89.01	0.18
HUMC14	USA	92.85	0.22
HUMC15	USA	-0.98	0.31
HUMC16	USA	-0.88	0.09
HUMC17	USA	-0.8	72.75
HUMC18	USA	-1.15	0.12
HUMC19	USA	-0.71	81.46
HUMC2	USA	-1.05	56.51
HUMC20	USA	-0.9	78.58
HUMC21	USA	-0.72	89.46
HUMC22	USA	-0.55	0.12
HUMC23	USA	-0.98	84.87
HUMC24	USA	86.89	0.19
HUMC3	USA	-1.16	0.34
HUMC4	USA	73.4	0.31
HUMC5	USA	45.87	0.26
HUMC6	USA	5.56	0.12
HUMC8	USA	0.34	0.97
HUMC9	USA	-0.19	96.31
LAC-4	USA	0.09	0.11
LACUSC-1	USA	88.58	0.22
Metro9	USA	-1.15	0.27
R2	USA	-0.54	87.5
UH034	USA	-1.18	0
UH036	USA	-0.75	0
UH042	USA	1.25	0
UH044	USA	65.54	3.17
UH045	USA	-1.1	0.14
UH048	USA	1.2	1.26
UH049	USA	27.87	2.35
UH050	USA	1.16	0.6
UH051	USA	0.41	0.16
UH052	USA	1.87	0.43
UH060	USA	-0.5	0
UH065	USA	-0.55	0
UH070	USA	-0.84	0
UH071	USA	-0.83	0.07
UH074	USA	-0.72	0
UH075	USA	0.19	1.75
UH076	USA	-0.91	0.24
UH080	USA	0.8	0.21
UH083	USA	-0.23	0
UH086	USA	98.31	0.02
UH094	USA	-0.46	0.35
UH096	USA	75.35	0.34
UH103	USA	91.83	0.63
UH108	USA	90.35	1.75
UH116	USA	98.46	0.02
UH117	USA	2.85	1.76
UH118	USA	96.02	0.35
UH122	USA	94.79	0.11
UH123	USA	86.56	3.96
UH125	USA	97.86	0.08
UH128	USA	85.08	4.75
UH132	USA	96.23	0.04
UH136	USA	97.9	0.05
UH143	USA	85.45	0.05
UH145	USA	91.58	0.3
UH152	USA	1.21	6.06
UH156	USA	92.8	0.25
UH158	USA	35.43	0.51
UH186	USA	94.62	0.07
UH196	USA	92.53	0.04
UH197	USA	93.33	0.2
UH199	USA	92.48	0.08
UH203	USA	98.44	0.08
UH204	USA	96.84	0.05
UH205	USA	48.42	0.24
UH206	USA	98.38	0.4
UH208	USA	94.12	0.51
UH209	USA	91.55	0.22
UH210	USA	78.45	0.19
UH210	USA	98	0.13
UH211	USA	85.7	0.25
UH213	USA	98.58	0.12
UH214	USA	90.97	0.39
UH218	USA	98.58	0.09
UH219	USA	-0.14	0.4
UH220	USA	97.41	0.16
UH2207	USA	0.24	28.74
UH223	USA	77.09	1.85
UH224	USA	95.92	0.37
UH267	USA	97.14	0.65
UH351	USA	29.99	1.89
UH420	USA	-0.71	50.02
UH4907	USA	14.95	0
UH5107	USA	1.09	0.53
UH516	USA	-0.87	0.36
UH5207	USA	5.69	0
UH527	USA	-0.28	1.25
UH569	USA	-0.88	73.22
UH6507	USA	2.9	0
UH6907	USA	-1.58	0.28
UH7007	USA	-0.65	42.12
UH7507	USA	1.56	0.67
UH7607	USA	-0.73	1.31
UH7807	USA	87.6	3.66
UH7907	USA	-0.91	0
UH8107	USA	93.77	0.12
UH8307	USA	-1	1.04
UH8407	USA	96.18	0.19
UH9007	USA	95.76	0
UH9707	USA	90.61	1.1
VA-Ab01	USA	-1.6	0.05
VA-Ab02	USA	-0.35	0.01
VA-Ab03	USA	95.05	0.98
VA-Ab06	USA	83.71	9.71
VA-Ab07	USA	0.62	32.79
VA-Ab08	USA	0.41	25.35
VA-Ab09	USA	96.19	0.22
VA-Ab10	USA	96.03	0.2
VA-Ab11	USA	0.26	58.28
VA-Ab12	USA	0.88	40.41
VA-Ab13	USA	97.62	0.78
VA-Ab14	USA	98.64	0.3
VA-Ab15	USA	98.04	0.25
VA-Ab16	USA	-0.27	0.22
VA-Ab17	USA	0.67	30.65
VA-Ab18	USA	1.71	18.92
VA-Ab20	USA	2.99	43.26
VA-Ab22	USA	7.45	18.93
VA-Ab23	USA	59	12.15
VA-Ab29	USA	96.35	50.64
VA-Ab30	USA	2.37	2.34
VA-Ab32	USA	96.66	0.4
VA-Ab33	USA	98.03	19.77
VA-Ab36	USA	2.35	0.09
VA-Ab37	USA	95.24	0.05
VA-Ab39	USA	1.34	89.01
VA-Ab40	USA	97.99	0.22
VA-Ab41	USA	-0.38	89.82
VA-Ab42	USA	96	0.54
VA-Ab43	USA	1.55	50.76
VA-Ab44	USA	91.52	0.27
VA-Ab45	USA	0.53	0.6
VA-Ab51	USA	7.16	0.84
VA-Ab52	USA	87.32	0.66
VA-Ab53	USA	8.59	2.83
VA-Ab54	USA	2.83	0.38
VA-Ab55	USA	-0.21	26.69
VA-Ab57	USA	0.33	0.04
VA-Ab58	USA	-0.13	26.94
VA-Ab59	USA	-0.05	29.95
VA-Ab60	USA	-0.12	0.54
VA-Ab61	USA	-0.6	0.15
VA-Ab62	USA	25.87	23.95
VA-Ab63	USA	13.85	15.34
VA-Ab64	USA	-0.25	23.2
VA-Ab65	USA	-0.16	28.67
VA-Ab66	USA	0.23	1.06
VA-Ab67	USA	0.31	94.17
VA-Ab68	USA	0.75	67.75
VA-Ab69	USA	-0.15	0.11
VA-Ab70	USA	11.71	2.35
VA-Ab71	USA	-0.11	54.03
VA-Ab72	USA	-0.35	0.16
VA-Ab73	USA	-0.61	0.11
VA-Ab74	USA	98.51	0.31
VA-Ab75	USA	-0.18	36.38
VA-Ab76	USA	98.71	0.35
VA-Ab77	USA	3.76	0
VA-Ab78	USA	98.99	0.05
VA-Ab79	USA	28	0.78
VA-Ab80	USA	-0.17	0.04
VA-Ab81	USA	0.59	89.55
VA-Ab82	USA	1.73	0.77
VA-Ab83	USA	3.44	1.18
VA-Ab84	USA	95.61	0.08
VA-Ab85	USA	98.81	0.08
VA-Ab86	USA	7.58	0.73
VA-Ab87	USA	-0.27	0.2
VA-Ab89	USA	5.19	0
VA-Ab90	USA	9.52	0
VA-Ab91	USA	98.44	0.13
VA-Ab92	USA	96.64	0.66
VA-Ab93	USA	2.95	0
VA-Ab94	USA	3.46	1.01
VA-Ab95	USA	0.45	0
VA-Ab96	USA	60.54	0.36
VA-Ab97	USA	-0.01	45.29
VA-Ab98	USA	6.13	0
747507	International	8.73	0.22
747510	International	-0.49	37.6
747592	International	0.31	0.06
747796	International	93.63	0.05
747912	International	-0.11	0.49
747913	International	94.87	0.02
747926	International	93.59	0
748337	International	-0.27	0.25
748366	International	0.17	0.35
815013	International	-0.07	97.9
815071	International	0.74	0.24
815110	International	9.89	10.4
815258	International	0.56	0.07
815262	International	-0.14	89.7
815297	International	-0.56	94
815513	International	-0.55	0.07
815637	International	-0.42	30
815702	International	-0.07	0.12
815732	International	-0.15	0.38
815782	International	-0.21	95.3
815992	International	-0.25	0.79
816012	International	-0.58	86
816081	International	-0.49	90.7
816289	International	0.09	0.06
816351	International	-0.46	84.1
816376	International	-0.97	0.02
817106	International	-1.09	1.18
817238	International	-0.36	4.05
817258	International	1.01	0.29
817382	International	1.21	0.23
817475	International	-0.26	0.02
817718	International	-0.69	0.03
817774	International	1.39	0.45
1046098	International	-0.42	0.04
1049062	International	-0.4	98.4
1049478	International	2.96	4.05
1050572	International	4.89	0.12
1051472	International	-0.24	28.2
1051765	International	-0.45	0.18
1051970	International	2.59	0.1
1052043	International	-0.8	0.71
1053486	International	-0.01	11.4
1053664	International	0.09	0.21
1054973	International	-0.27	60.4
1057010	International	1.51	0
1057039	International	59.9	0.12
1058484	International	-0.35	0.01
1059007	International	-0.22	0.08
1059884	International	68.58	0
1060672	International	3.34	4.45
1064048	International	-0.16	0.4
1064859	International	-0.3	0
1066585	International	-0.28	0.06
1067504	International	4.53	1.18
1068987	International	1.15	0.11
1070754	International	-0.05	0.16
1071498	International	-0.31	0.07
1071861	International	-0.75	0.06
1071864	International	-0.48	0.18
1072139	International	-0.68	0.24
1072142	International	-0.5	0.24
1072821	International	1.03	0.02
1073791	International	-0.07	0.09
1074199	International	-0.08	0.13
1074459	International	0.85	2.2
1074634	International	-0.08	0.02
1074724	International	4.46	0.78
1074748	International	-0.63	0.2
1074887	International	-0.3	0.12
1075221	International	-0.05	0.17
1075260	International	80.02	0.77
1076038	International	-0.77	91.1
1076093	International	-0.12	97.6
1076291	International	87.85	0.11
1076482	International	-0.14	0.03
1076681	International	-0.35	45.2
1079113	International	-0.83	6.84
1079126	International	-0.16	0.11
1079607	International	-0.07	1.67
1079611	International	50.1	1.26
1079767	International	-0.08	0.19
1080109	International	-0.33	0.11
1080111	International	-0.3	1.25
1080230	International	0.92	1.51
1080928	International	-0.14	0.72
1081274	International	-0.23	0.86
1081275	International	60.69	2.94
1081316	International	-0.07	65.5
1081317	International	96.74	0.94
1081318	International	-0.07	0.29
1081321	International	-0.23	0.32
1081323	International	-1.07	13.9
1081400	International	0.25	0.96
1081856	International	-0.98	0.07
1082029	International	-1	0.1
1082597	International	-0.94	0.71
1082957	International	-0.62	0.02
1083037	International	-0.35	0.01
1083198	International	2.85	0.07
1083246	International	95.68	0.01
1083383	International	29.48	0.28
1084339	International	0.59	0.01
1084397	International	-0.03	0.03
1084501	International	0.06	0.02
1084583	International	-0.08	77.3
1084789	International	0.47	0.57
1085259	International	38.68	0.13
1085280	International	-0.42	0.09
1086153	International	-1.23	0.53
1086362	International	-0.09	0.1
1086367	International	-0.28	0.14
1086858	International	4.1	0.68
1086903	International	0.6	91.1
1087377	International	79.4	0.48
1087529	International	-0.37	0.04
1087564	International	-0.36	0.51
1087774	International	0.11	0.67
1090896	International	-0.86	69.5
1092847	International	0.78	0.01
1096635	International	-0.28	0.25
1096848	International	6.01	0.23
1098233	International	-0.17	0.36
1098733	International	5.17	0.53
1099017	International	0.94	1.15
1099731	International	-0.44	0.51
1102304	International	3.72	3.35
1102519	International	-0.11	0.49
1103665	International	0.61	0.17
1105437	International	-0.49	0.17
1109913	International	-1.5	0.25
1112707	International	-0.15	0.64
1112954	International	0.52	0.52
1114133	International	-0.78	0.83
1115614	International	-0.26	0.01
1115776	International	6.81	2.95
1116232	International	-0.27	0.33
1116239	International	19.96	1.1
1116527	International	21.58	16.9
1116531	International	-0.17	0.04
1116836	International	-0.31	0.83
1118376	International	-0.1	0.12
1118686	International	0.43	0.16
1119413	International	10.92	2.79
1119539	International	0.8	0.75
1121642	International	0.07	0.36
1122323	International	2.34	0.86
1124049	International	4.68	0.29
1124211	International	1.08	0.22
1124614	International	-0.37	0.13
1124675	International	-0.89	0.1
1125119	International	-0.43	0.29
1125623	International	93.18	0.03
1125675	International	71.44	0
1125683	International	-0.55	1.02
1125896	International	0.53	1.81
1126233	International	0.04	1.02
1126239	International	0	0.04
1126295	International	3.18	6.9
1126344	International	-0.49	0.03
1126345	International	-0.58	0.05
1126369	International	5.33	1.97
1126501	International	-0.16	0.05
1126502	International	95.43	0.01
1126509	International	-0.66	15
1126515	International	-0.33	0.14
1126516	International	-0.07	0.13
1126524	International	0.53	0.13
1126615	International	0	0.03
1127331	International	98.4	0.02
1127417	International	100	0.01
1127911	International	0.61	0
1128201	International	18.84	1.93
1128390	International	-0.6	0.1
1128503	International	5.68	1.11
1128704	International	8.45	1.52
1131023	International	69.9	1.29
1131223	International	0.38	0.07
1131762	International	96.72	0.17
1152947	International	3.58	1.93
1154347	International	8.53	0.49
1156243	International	12.3	0.31
1156420	International	0.65	0.39
1156499	International	2.73	0.82
1156553	International	94.76	0.29
1156943	International	-0.37	29.1
1157792	International	0.39	93.5
1157987	International	97.53	0.02
1158457	International	2.55	0.7
1159347	International	0.03	0.16
1159494	International	17.94	0.16
1160141	International	90.62	5.65
1160980	International	5.8	0.87
1162491	International	70.41	6.07
1162714	International	0.09	1.12
1162788	International	0.19	0.17
1163235	International	5.75	4.52
1165688	International	0.39	99
1167695	International	90.25	0.03
1171508	International	-0.02	0.17
1172743	International	-0.16	0.04
1172788	International	-0.26	0.07
1172798	International	-0.39	0.15
1173847	International	4.16	2.33
1174192	International	2.84	3.66
1174866	International	-0.47	36.1
1174913	International	-0.12	0.03
1174945	International	-1.04	0.05
1176985	International	0.54	0
1177238	International	-0.49	0.08
1177358	International	-0.25	0.03
1177473	International	-0.25	0.24
1177495	International	89.05	0.48
1177592	International	84.28	0.04
1178685	International	-0.49	90.3
1179185	International	-0.27	38.4
1180013	International	-0.73	0.18
1180619	International	-0.01	75.1
1180949	International	-0.19	0.64
1180979	International	-0.15	0.66
1180981	International	-0.31	32.1
1180984	International	96.18	0
1180986	International	98.02	0.05
1181046	International	-0.38	80.5
1181055	International	0.05	0.2
1181082	International	-0.39	0.51
1181133	International	-0.2	0.13
1181291	International	0.07	0.25
1181296	International	-0.26	0.25
1181360	International	-0.14	5.99
1181401	International	5.07	1.98
1181422	International	-0.46	0.13
1182458	International	2.34	1.06
1182471	International	-0.21	0.02
1182538	International	61.02	9.72
1182550	International	0.04	0.04
1183913	International	28.24	0.3
1184244	International	-0.09	0.32
1185249	International	22.2	0.15
1185250	International	-0.08	0.2
1185261	International	-0.92	0.39
1185713	International	-0.05	0.24
1188434	International	15.65	0.49
1188882	International	-0.44	0.17
1190024	International	3.6	2.58
1190916	International	3.79	1.76
1190918	International	0.88	0.27
1190921	International	-0.17	9.62
1190923	International	0.26	0.64
1190927	International	-0.12	0.26

## Sheet: Figure 2
Isolate	K-Antigen	MAb10 Binding
AR312	1	0.79
MRSN-11695	1	0.81
MRSN-31196	1	0.4
MRSN-6541	1	-0.82
MRSN-7213	1	-0.51
MRSN-960	1	17.24
AR274	2	97.12
AR278	2	96.91
AR279	2	97.05
AR280	2	92.59
AR281	2	96.78
AR282	2	93.76
AR283	2	85.79
AR286	2	97.9
AR290	2	97.37
AR291	2	98.16
AR295	2	97
AR300	2	97.19
AR303	2	97.44
AR307	2	97.26
AR308	2	97.57
MRSN-30909	2	92.37
MRSN-31947	2	95.46
MRSN-3692	2	90.99
MRSN-7431	2	96.77
MRSN-7735	2	97.82
AR294	3	0
ATCC-17978	3	0
ATCC-19606	3	0
MRSN-15129	3	0.76
AR313	4	0.25
MRSN-1311	4	-0.23
MRSN-19482	4	-0.51
MRSN-17493	6	40.7
MRSN-7521	6	52.2
AR288	7	1.9
MRSN-29908	7	1.92
MRSN-32842	8	12.77
MRSN-7690	8	2.38
AR287	9	3.14
AR289	9	0.14
AR304	9	1.94
MRSN-1183	9	-0.82
MRSN-23390	9	1.77
MRSN-24008	9	0.05
MRSN-32866	9	-0.45
MRSN-334	9	0.25
MRSN-489669	9	0
MRSN-7446	9	-0.75
MRSN-31461	11	50.93
MRSN-32875	11	0.13
AR299	12	10.52
MRSN-15049	12	5.83
MRSN-7067	12	-0.41
MRSN-1171	13	0.08
MRSN-32104	13	-0.55
AR276	14	0.38
MRSN-31523	14	-0.46
MRSN-31915	14	-0.65
MRSN-32304	14	-0.37
MRSN-480561	14	0
MRSN-7460	14	-0.39
MRSN-30000	15	16.36
MRSN-30896	15	10.46
MRSN-489678	15	0
MRSN-1187	16	14.26
MRSN-11703	18	-0.73
MRSN-32108	18	9.96
MRSN-3360	18	7.59
MRSN-14193	19	-0.12
MRSN-30945	19	-0.71
MRSN-3874	19	0.25
MRSN-843	19	0.49
MRSN-2821	20	-0.39
MRSN-4484	21	-0.84
AR275	22	0.52
AR302	22	0.22
AR309	22	4.48
AR310	22	-0.04
HUMC1	22	-0.95
MRSN-1174	22	0.2
MRSN-14427	22	0
MRSN-423159	22	0
AR301	23	97.83
MRSN-7113	23	92.45
MRSN-7725	23	97.11
MRSN-11669	24	1.06
MRSN-21681	24	-0.26
AB5075	25	0
MRSN-11224	25	-0.27
MRSN-25547	25	2.2
MRSN-959	25	0.61
MRSN-15070	28	2.36
MRSN-29999	31	-0.37
MRSN-14237	32	13.66
MRSN-7251	32	-0.76
MRSN-7576	32	-0.26
MRSN-1196	33	30.84
MRSN-31159	37	-0.45
MRSN-7137	37	15.13
MRSN-337038	40	-0.49
MRSN-32142	41	3.12
MRSN-32797	42	97.34
MRSN-3658	42	96.95
MRSN-30885	45	0.79
MRSN-480622	45	0
MRSN-15075	46	96.3
MRSN-15088	47	1
LAC-4	49	0.09
MRSN-16880	49	-0.42
MRSN-7124	49	-0.93
MRSN-918	49	0.89
MRSN-30912	50	-0.82
MRSN-351162	50	-0.39
MRSN-22112	52	17.23
MRSN-32915	52	-0.44
MRSN-5969	57	1.39
MRSN-31468	58	95.26
MRSN-31942	81	93.98
MRSN-24603	83	2
MRSN-1551	108	-0.8
MRSN-31937	116	2.26
AR273	124	-0.25
MRSN-11663	125	1.21
MRSN-32865	125	-1.2
MRSN-32892	125	0.79

## Sheet: Figure 3 panel A
APC-A, IgG control group	APC-A, MAb10 group
356	660
392	528
263	596
327	569
0	561
365	654
326	609
341	533
363	519
0	615
334	646
319	563
297	628
348	541
379	619
402	530
390	656
326	593
351	543
344	545
0	587
0	554
190	584
404	770
371	552
0	654
309	537
316	545
332	562
292	528
396	554
233	608
345	590
314	695
267	609
266	602
374	555
293	563
43	798
361	539
355	532
366	666
376	577
343	562
313	580
334	560
348	611
354	549
319	558
341	597
0	669
347	565
244	553
211	562
0	561
333	639
321	546
193	576
348	633
238	530
396	629
326	623
289	653
345	561
0	572
0	635
368	578
382	681
241	571
342	573
0	560
226	586
333	636
277	671
347	571
320	536
295	561
370	603
365	701
331	558
341	639
302	669
224	535
330	620
393	564
340	762
289	633
0	588
0	531
0	531
296	595
260	770
321	676
306	565
330	721
178	728
357	641
351	546
325	658
270	793
295	686
328	568
142	595
285	606
237	644
365	550
351	731
0	575
365	632
271	632
343	674
337	652
342	570
0	605
343	517
302	648
321	492
337	539
343	623
301	591
345	570
174	610
294	553
310	606
0	559
318	604
366	560
0	636
0	571
354	691
340	515
341	685
340	548
368	533
324	545
232	711
353	570
329	594
256	528
0	656
294	584
356	530
252	555
0	603
0	533
0	669
364	559
246	599
329	547
314	535
367	597
326	583
388	574
359	524
135	549
0	541
298	534
353	549
366	522
340	705
340	590
394	713
354	700
0	573
0	567
393	573
397	719
362	649
0	598
339	565
357	552
355	547
0	603
0	532
327	669
310	544
240	626
363	764
370	633
296	635
234	587
308	553
327	621
354	576
279	760
330	540
278	586
339	625
310	539
341	628
300	565
317	578
336	547
246	548
307	559
329	568
368	581
374	533
257	616
341	560
306	592
341	589
269	613
0	533
304	575
339	629
333	732
252	752
300	544
282	569
110	532
290	575
0	752
259	553
353	560
336	585
367	760
347	573
297	585
0	558
368	552
0	656
0	775
307	568
344	593
271	596
377	561
315	635
358	624
324	517
372	581
346	557
309	535
0	652
309	548
320	649
359	749
276	659
288	512
305	549
253	623
0	736
318	673
328	614
337	569
345	585
354	596
296	556
0	672
348	681
336	577
337	603
0	552
128	566
333	589
229	616
334	585
280	563
0	546
0	751
366	518
376	642
331	588
0	685
289	647
375	553
0	576
271	562
0	526
68	642
0	600
319	620
353	651
337	590
0	573
326	535
120	695
377	635
153	571
207	624
382	552
332	551
341	740
384	633
295	673
297	557
362	744
364	621
349	570
0	549
248	570
0	539
327	573
342	554
0	627
0	600
0	536
301	559
353	635
349	600
387	711
0	572
0	750
358	562
407	632
299	619
325	678
0	561
0	683
0	597
323	523
316	596
355	684
351	459
377	719
351	619
323	543
344	618
307	545
314	625
0	634
0	633
339	624
329	622
326	668
325	623
357	613
304	575
278	543
385	682
353	602
314	592
0	583
373	559
300	640
361	704
373	602
356	548
299	640
374	527
0	640
264	541
355	552
0	581
280	665
357	675
358	686
309	705
135	644
295	583
320	575
316	588
318	628
153	625
349	579
346	796
289	723
361	439
364	666
357	647
348	561
276	619
348	540
242	571
0	527
249	562
340	670
339	580
289	666
391	666
0	547
352	693
322	696
221	651
256	571
298	677
393	564
396	700
310	555
323	608
345	520
0	582
196	569
285	562
364	516
407	586
301	723
316	742
328	618
381	608
312	552
392	553
0	623
360	550
405	647
347	637
318	542
307	557
305	566
0	675
352	576
326	635
263	652
0	588
286	630
340	549
0	581
0	574
347	599
357	702
297	641
335	596
399	551
297	525
320	662
0	548
327	611
364	574
0	567
352	593
315	557
0	654
346	680
363	684
380	570
397	569
322	651
285	635
380	583
377	719
307	644
0	700
333	556
313	559
391	582
205	617
285	530
153	552
330	628
303	557
0	707
405	565
0	617
181	581
0	616
300	683
381	608
313	574
310	542
376	670
0	584
349	573
262	593
312	656
293	648
324	658
0	590
310	624
365	571
364	719
385	526
286	571
355	738
0	576
0	703
399	686
307	551
342	565
253	564
378	576
329	544
0	664
367	669
366	588
322	530
350	578
250	589
355	624
174	588
329	536
381	546
335	592
120	528
278	600
354	557
365	585
339	541
153	618
0	560
356	689
349	690
332	644
221	564
0	645
308	553
304	588
378	774
302	589
353	749
240	595
344	619
388	586
358	641
0	576
384	641
307	557
369	562
0	546
0	669
251	554
356	543
358	776
330	672
327	573
0	597
277	599
0	573
110	661
257	636
362	564
0	535
308	547
347	655
329	646
391	697
348	584
193	580
356	693
178	547
310	625
288	583
287	561
324	639
383	592
293	591
255	535
0	568
256	533
261	558
348	575
365	649
0	669
331	589
313	632
0	659
0	594
320	661
366	610
393	666
343	596
265	578
0	545
340	592
375	597
374	555
0	580
301	578
0	583
348	553
380	512
274	623
365	515
288	558
328	531
282	634
0	685
283	671
209	637
351	611
312	575
331	624
254	634
339	641
0	636
338	539
356	521
340	585
264	505
0	684
280	540
342	592
261	570
349	532
351	604
357	537
382	611
351	552
366	576
399	623
369	590
273	596
341	581
211	552
296	714
324	589
0	661
320	695
269	602
333	576
0	532
0	618
341	492
363	604
273	657
334	585
178	693
187	535
348	640
377	674
290	594
288	663
158	591
299	656
324	610
260	566
348	563
353	622
0	636
347	650
366	561
329	543
324	635
0	555
315	547
303	683
128	580
293	598
308	546
269	720
352	559
384	578
269	565
309	550
370	524
328	629
327	691
328	666
0	577
321	560
355	610
293	583
0	731
347	683
326	579
241	762
347	562
230	678
342	577
344	629
297	649
213	615
351	559
326	695
344	676
377	559
386	572
0	531
304	604
364	612
347	709
0	573
354	549
0	560
0	786
389	578
310	719
320	518
282	521
266	608
337	581
0	579
0	620
0	547
0	541
316	557
233	577
326	632
367	549
400	569
255	565
333	538
0	665
347	753
397	641
342	647
329	551
298	578
174	676
0	638
365	626
357	789
368	711
0	594
205	614
278	613
0	602
268	572
331	586
306	723
379	727
0	589
324	642
331	742
142	597
0	614
339	524
318	600
329	646
340	562
0	586
365	553
322	683
357	574
388	606
374	550
375	637
236	647
382	750
380	651
262	672
368	726
324	601
396	724
311	571
0	567
300	549
380	577
351	640
0	547
319	565
385	709
400	694
370	536
0	649
350	638
297	678
361	541
0	677
342	560
338	600
336	531
341	532
0	646
0	548
0	591
350	555
226	561
359	584
0	580
386	563
385	549
355	551
278	550
247	606
326	614
351	512
0	580
0	775
269	583
0	585
334	700
316	577
253	597
285	570
333	537
349	586
324	663
193	599
167	523
322	795
320	581
366	588
343	577
263	695
357	544
343	537
317	613
359	518
267	718
378	532
351	557
281	543
353	555
276	559
295	642
390	715
327	643
301	537
110	630
0	681
303	588
356	631
271	542
354	538
402	570
380	624
296	569
348	669
367	544
342	540
359	600
209	621
351	542
315	598
320	627
386	624
375	748
227	773
282	675
0	551
283	604
0	560
343	637
300	552
293	684
312	668
344	524
362	597
346	635
320	605
325	632
297	580
316	562
337	536
337	530
326	556
356	683
307	535
307	620
371	559
322	594
0	668
309	728
376	577
384	601
0	712
329	604
374	628
276	567
304	527
398	686
321	531
0	540
0	569
0	576
338	566
378	688
254	654
286	514
384	595
278	700
0	673
387	652
376	619
337	613
285	653
265	783
319	536
353	543
349	571
310	531
331	521
340	558
383	568
303	602
370	734
280	505
320	576
353	683
365	653
262	584
344	593
356	583
167	555
359	607
302	631
351	709
247	665
321	545
270	548
354	666
299	591
327	674
346	526
384	536
171	640
364	621
355	658
0	576
352	539
0	646
365	709
299	670
334	532
238	581
375	601
330	579
334	603
394	562
243	738
0	608
303	593
0	760
362	712
418	515
68	549
370	605
362	654
0	604
358	570
367	648
224	583
374	697
321	637
230	602
340	695
360	591
0	609
406	610
289	695
342	554
312	574
315	559
345	600
221	573
253	617
300	547
209	553
404	608
331	768
336	640
272	583
298	551
120	533
368	708
280	520
357	663
254	630
271	661
296	517
396	571
0	627
358	595
0	666
375	582
374	620
0	660
305	748
353	691
267	580
110	579
308	520
254	499
354	677
409	655
306	673
221	602
0	579
349	591
265	597
309	617
302	605
297	598
357	607
258	550
348	580
360	561
215	731
316	561
267	591
296	618
278	581
240	490
345	584
319	610
300	537
330	739
357	603
346	574
301	551
370	546
336	545
390	567
345	554
348	574
262	566
373	556
334	620
294	533
353	562
387	593
348	561
338	602
240	604
376	504
230	665
349	723
275	579
337	543
366	680
382	535
258	579
334	617
350	537
336	571
271	775
253	536
254	557
302	588
381	637
307	632
336	644
262	680
365	581
337	556
343	534
287	645
333	522
313	543
0	692
407	515
370	527
162	661
230	654
250	540
300	633
227	550
309	677
336	546
0	546
318	571
226	660
375	648
390	717
0	607
0	537
328	561
0	572
375	555
289	666
247	650
260	652
276	566
394	576
372	542
354	568
329	568
378	652
328	679
398	592
153	731
334	549
305	606
319	694
263	630
358	570
322	563
361	648
329	554
355	603
296	702
0	751
337	525
299	598
337	544
378	583
315	638
178	692
308	561
243	671
343	640
359	617
297	622
350	527
340	543
338	688
286	567
267	565
397	614
363	548
388	569
353	625
341	715
376	610
0	554
315	568
236	663
303	565
349	548
382	589
0	644
120	606
337	649
354	538
288	642
282	554
346	556
307	565
0	521
372	660
343	588
372	535
271	591
321	623
347	537
0	569
353	590
283	664
251	516
326	570
318	576
342	584
236	691
0	611
314	553
272	670
348	561
258	740
326	622
337	584
338	575
355	697
360	539
237	567
0	687
297	697
0	579
0	641
296	673
286	634
378	721
207	491
337	620
0	647
301	544
331	538
286	676
301	767
374	679
262	616
342	620
409	656
341	547
345	570
289	576
307	683
262	547
313	694
229	534
295	554
341	646
366	562
304	551
0	584
292	645
338	771
346	599
322	583
0	646
320	536
306	528
337	606
297	632
250	589
353	553
278	551
322	545
232	603
0	642
304	537
365	597
178	678
0	538
318	583
315	655
351	548
291	523
338	612
352	645
369	663
372	707
299	592
347	572
344	596
348	559
374	582
254	651
303	564
294	788
0	545
329	558
291	571
0	572
385	639
323	593
389	575
0	618
365	621
308	592
360	735
275	560
0	564
389	655
372	665
373	574
308	762
358	542
351	641
253	578
326	567
328	659
0	572
306	614
0	611
236	541
315	756
364	635
171	602
308	697
357	746
347	672
366	582
233	573
178	562
369	647
326	586
110	575
333	560
374	640
337	463
0	667
275	683
367	689
275	561
345	570
321	667
0	556
396	568
312	669
337	648
331	570
341	540
350	632
334	593
304	621
0	535
353	554
360	591
289	712
332	598
187	694
0	629
300	644
289	561
265	634
0	552
349	664
330	575
308	682
337	628
0	673
389	531
293	595
381	580
242	747
310	653
333	602
243	675
394	638
365	641
388	534
201	549
0	610
361	653
373	531
377	546
361	650
379	552
0	563
325	648
295	551
287	578
303	572
307	545
328	535
238	661
0	564
0	626
0	539
338	556
250	659
337	529
334	593
187	560
341	545
349	545
371	603
326	548
327	634
350	589
0	703
331	637
0	582
308	552
301	551
299	581
386	542
352	559
346	560
0	589
372	521
342	688
383	670
361	773
331	596
0	679
301	564
378	632
282	533
396	586
252	591
286	702
319	578
369	670
281	746
153	599
236	528
389	559
394	632
110	572
0	584
334	606
260	573
0	593
390	704
261	647
343	585
313	548
341	606
252	617
271	540
326	561
0	642
167	521
350	564
390	643
402	570
353	615
360	593
383	594
374	569
302	724
287	541
312	678
338	578
281	656
300	600
386	537
385	523
354	632
0	593
373	669
232	568
364	704
373	583
264	538
318	637
0	559
399	523
347	605
375	592
384	595
295	660
324	579
341	651
369	583
349	662
327	546
324	670
0	594
359	620
0	524
328	755
310	553
153	699
0	572
174	648
0	684
0	605
276	611
333	523
347	536
0	738
365	588
358	560
338	580
318	534
317	610
291	592
0	663
386	658
329	548
362	599
291	590
332	561
314	541
215	611
352	674
336	702
0	598
342	592
342	558
364	643
0	675
302	578
380	669
374	586
363	751
312	557
364	745
374	670
43	636
283	577
178	552
283	690
313	582
110	523
293	576
308	661
279	663
0	570
333	653
323	558
0	540
282	601
292	570
390	518
291	609
354	573
359	594
120	705
276	664
285	562
382	576
274	601
369	674
308	585
345	549
339	529
0	603
230	812
304	588
255	585
232	595
296	602
99	650
0	745
346	580
215	545
0	531
305	537
362	553
365	667
305	652
349	565
334	607
294	616
190	597
341	755
289	677
361	567
269	686
338	583
392	618
360	778
360	544
382	723
354	651
262	587
366	658
292	665
319	609
335	573
248	737
387	800
361	571
326	576
0	530
288	729
68	639
300	677
314	531
332	564
85	675
329	602
0	657
300	538
0	696
203	674
349	608
379	572
363	649
287	566
333	599
355	838
314	519
253	578
0	577
213	601
399	657
326	583
375	591
358	541
350	563
376	697
327	567
305	581
360	586
0	570
339	546
378	686
248	528
387	583
353	599
302	696
299	579
353	550
0	593
367	564
341	541
0	659
333	557
294	594
367	587
353	554
253	669
198	614
370	509
357	693
196	766
232	511
340	546
318	675
0	559
364	566
269	605
277	618
242	564
0	630
0	539
356	607
360	618
332	580
374	755
265	508
258	545
376	631
0	631
335	571
0	592
371	531
167	481
330	724
193	583
353	543
276	546
110	633
357	530
381	570
278	541
300	612
287	522
312	552
330	716
343	677
329	560
258	518
319	581
353	573
299	681
0	629
283	581
0	603
336	568
317	557
283	589
327	573
353	635
99	632
305	608
272	685
0	660
315	646
362	561
338	606
308	679
335	780
327	559
402	560
387	666
336	636
335	676
299	552
335	531
407	701
348	590
304	681
0	637
365	585
167	658
0	589
293	542
286	601
329	592
259	619
0	601
291	681
389	645
361	617
350	559
405	562
386	622
328	530
0	609
135	541
347	651
342	619
340	546
349	632
241	562
234	593
369	558
343	577
336	595
305	668
384	675
0	585
341	522
379	639
335	589
386	580
0	657
374	530
301	548
142	585
0	521
336	550
361	614
196	655
246	468
386	595
322	553
369	651
270	696
265	598
256	659
0	668
252	565
299	559
301	567
316	693
339	551
319	559
267	712
388	644
190	578
394	684
357	598
361	611
355	664
376	774
335	630
364	606
381	543
346	558
319	783
348	552
346	542
338	637
329	543
282	610
363	606
366	590
332	568
365	572
350	626
345	586
229	561
323	548
339	561
343	570
0	536
286	566
366	669
230	589
294	650
297	556
380	559
369	579
297	533
293	549
276	719
332	643
246	599
305	554
0	517
371	565
262	524
0	646
346	544
349	676
343	624
278	566
0	684
372	778
380	695
309	597
323	578
279	566
331	571
317	618
298	649
374	696
316	562
337	572
276	543
342	680
301	582
348	546
256	766
319	658
158	576
338	612
328	595
296	594
359	526
43	543
233	589
343	615
370	602
0	745
366	631
314	529
0	544
328	566
367	549
334	635
358	533
341	671
355	564
0	568
379	681
400	539
324	535
388	626
382	574
303	578
300	607
328	558
370	556
244	579
0	560
0	583
289	611
352	540
358	570
153	553
311	586
339	645
343	537
360	514
334	581
262	674
373	619
349	606
281	609
337	557
299	560
234	559
354	758
348	632
355	537
336	563
0	626
350	592
209	591
307	572
354	664
262	755
350	567
0	647
334	541
0	542
352	600
347	590
335	629
356	711
0	547
360	562
283	621
318	574
288	567
305	560
368	444
290	662
246	570
365	550
329	674
319	579
332	686
392	553
343	567
398	565
325	681
337	857
219	658
269	596
336	664
0	579
271	697
416	592
0	605
0	619
334	763
0	589
316	566
301	630
310	572
287	647
379	658
372	722
321	614
276	565
346	710
309	624
0	596
396	570
298	721
0	646
422	575
282	610
0	555
243	758
332	632
241	605
374	556
370	590
211	719
370	678
336	583
300	589
354	722
0	550
201	543
361	691
371	523
277	652
301	567
297	542
337	612
371	549
336	602
375	554
337	638
318	538
323	638
307	540
384	572
358	662
388	572
0	569
319	548
303	713
345	588
252	559
236	561
402	588
340	626
360	567
310	646
349	518
0	609
402	706
309	568
320	604
249	546
309	583
295	675
312	608
337	659
309	541
374	590
0	627
326	772
142	485
277	568
358	553
420	638
283	586
391	587
282	539
298	605
327	614
321	560
256	611
377	538
135	661
348	558
358	602
271	529
334	679
0	534
305	656
419	602
339	630
148	606
0	748
294	638
224	633
209	737
339	627
322	698
348	588
280	647
353	572
388	548
227	564
354	629
340	540
207	557
0	563
229	633
339	585
379	581
99	556
317	587
357	546
344	660
315	666
383	598
181	602
372	596
364	729
334	562
364	552
299	624
244	738
337	688
356	555
330	612
324	691
331	548
290	568
318	722
0	552
282	767
326	695
0	673
348	743
262	593
0	566
328	657
345	601
0	581
313	610
361	598
316	592
264	556
329	582
329	584
391	643
367	559
376	619
318	597
362	666
320	597
365	567
330	552
313	650
0	657
365	676
377	733
296	547
230	583
376	621
304	661
68	568
329	651
336	529
355	667
416	537
309	572
338	611
320	641
0	576
0	601
342	569
315	737
0	646
[truncated: 5,030 more rows]

## Sheet: Figure 3 panel B
Cell number	Number of bacteria taken up per cell
	Isotype IgG (10 µg/well)	MAb 10 (10 µg/well)
1	4	116
2	6	73
3	31	222
4	10	137
5	16	88
6	12	89
7	0	48
8	0	104
9	0	58
10	0	142
11	11	31
12	6	75
13	24	21
14	14	29
15	6	32
16	7	35
17	9	29
18	3	65
19	15	39
20	11	49
21	10	76
22	0	94
23	45	46
24	8	132
25	3	53
26	1	67
27	6	35
28	0	65
29	0	55
30	4	72
31	4	77
32	7	148
33	14	136
34	10	90
35	1	88
36	0	89
37	11	121
38	7	54
39	4	36
40	21	130
41	9	93
42	7	107
43	0	84
44	0	101
45	0	41
46	4	53
47	28	105
48	7	48
49	18	53
50	29	88
51	18	19
52	9	75
53	80	56
54	6	115
55	2	75
56	9	74
57	2	50
58	4	68
59	10	131
60	31	42
61	10	63
62	17	10
63	40	162
64	6	43
65	13	28
66	62	27
67	11	37
68	3	51
69	23	27
70	30	49
71	4	89
72	0	27
73		88
74		46
75		71
76		32
77		57
78		19
79		56
80		61
81		51
82		75
83		18
84		35
85		10
86		6
87		74
88		60
89		53
90		31
91		40
92		42
93		32
94		33
95		28
96		24
97		26
98		51
99		27
100		24
101		8
102		4
103		19
104		10
105		4
106		24

## Sheet: Figure 3 panel C
Uncropped Mac assay image, IgG control group (representative of 10 separate images)																Uncropped Mac assay image, MAb10 treated group (representative of 10 separate images)

## Sheet: Figure 3 panel D
First experiment
Day	Isotype Control		Murine MAb10, 1 µg		Murine MAb10, 5 µg		Murine MAb10, 50 µg		Murine MAb10, 150 µg
	Surviving mice	Percent survival	Surviving mice	Percent survival	Surviving mice	Percent survival	Surviving mice	Percent survival	Surviving mice	Percent survival
0	3	1	3	1	3	1	3	1	3	1
1	0	0	2	0.666667	3	1	3	1	3	1
2			2	0.666667	3	1	3	1	3	1
3			2	0.666667	3	1	3	1	3	1
4			2	0.666667	3	1	3	1	3	1
5			2	0.666667	3	1	3	1	3	1
6			2	0.666667	3	1	3	1	3	1
7			2	0.666667	3	1	3	1	3	1
Second experiment
Day	Isotype Control		Murine MAb10, 1 µg		Murine MAb10, 5 µg		Murine MAb10, 50 µg		Murine MAb10, 150 µg
	Surviving mice	Percent survival	Surviving mice	Percent survival	Surviving mice	Percent survival	Surviving mice	Percent survival	Surviving mice	Percent survival
0	5	1	5	1	5	1	5	1	5	1
1	2	0.4	5	1	5	1	5	1	5	1
2	2	0.4	5	1	5	1	5	1	5	1
3	2	0.4	5	1	5	1	5	1	5	1
4	2	0.4	5	1	5	1	5	1	5	1
5	2	0.4	5	1	5	1	5	1	5	1
6	2	0.4	5	1	5	1	5	1	5	1
7	2	0.4	5	1	5	1	5	1	5	1
Combined experiment
Day	Isotype Control		Murine MAb10, 1 µg		Murine MAb10, 5 µg		Murine MAb10, 50 µg		Murine MAb10, 150 µg
	Surviving mice	Percent survival	Surviving mice	Percent survival	Surviving mice	Percent survival	Surviving mice	Percent survival	Surviving mice	Percent survival
0	8	1	8	1	8	1	8	1	8	1
1	2	0.25	7	0.875	8	1	8	1	8	1
2	2	0.25	7	0.875	8	1	8	1	8	1
3	2	0.25	7	0.875	8	1	8	1	8	1
4	2	0.25	7	0.875	8	1	8	1	8	1
5	2	0.25	7	0.875	8	1	8	1	8	1
6	2	0.25	7	0.875	8	1	8	1	8	1
7	2	0.25	7	0.875	8	1	8	1	8	1

## Sheet: Figure 3 panel E
MAb10, 5 mg/kg
Rat #	0 hr CFU	24 hr CFU	48 hr CFU	72 hr CFU
1	2200000000	175000000	23000000	31000000
2	1200000000	568000000	270000000	135000000
3	1550000000	460000000	265000000	175000000
4	1800000000	520000000	255000000	160000000
MAb10, 10 mg/kg
Rat #	0 hr CFU	24 hr CFU	48 hr CFU	72 hr CFU
5	4450000000	455000000	59500000	69500000
6	2100000000	270000000	67000000	14000000
7	1350000000	1070000000	555000000	595000000
8	1400000000	335000000	49500000	10500000
Control group, 0 mg/kg
Rat #	0 hr CFU	24 hr CFU	48 hr CFU	72 hr CFU
9	6200000000	2750000000	1435000000	1020000000
10	5850000000	1500000000	775000000	395000000
11	1900000000	760000000	245000000	245000000
12	2650000000	1150000000	465000000	405000000

## Sheet: Figure 3 panel F
APC-A, IgG control group	APC-A, humanized MAb10 group
234	674
336	752
353	693
411	648
347	597
349	659
402	705
0	690
0	755
342	620
240	595
0	606
405	689
357	636
385	687
290	629
0	656
304	677
304	720
370	740
365	654
368	671
375	709
415	732
0	684
0	720
0	630
340	668
315	767
0	689
352	736
0	652
373	695
290	586
362	699
383	705
355	691
0	594
426	552
308	681
393	716
405	700
0	700
337	839
0	728
368	632
0	743
332	661
345	713
357	657
367	734
364	741
0	677
0	675
0	713
389	703
201	715
337	716
0	745
427	707
385	679
343	677
325	750
0	750
0	747
375	629
390	647
401	665
359	717
379	714
0	690
355	746
395	673
363	676
405	603
340	640
331	692
0	685
411	674
367	681
396	740
354	623
412	660
222	646
319	605
342	675
263	746
196	692
0	714
330	637
431	757
0	684
343	771
361	669
0	700
353	700
320	672
355	709
400	619
351	628
0	605
400	750
306	734
341	651
354	694
390	714
424	726
343	683
288	652
0	618
407	741
397	749
352	718
68	712
424	620
377	699
308	600
382	726
0	705
246	747
372	720
0	709
329	782
302	744
347	693
335	664
305	669
390	651
336	701
311	638
0	605
0	673
0	607
308	629
238	703
407	757
0	590
415	601
384	676
224	689
303	665
0	718
430	734
400	639
380	573
0	590
203	605
382	665
346	569
0	758
330	775
316	670
0	745
394	596
392	710
371	702
361	688
361	689
360	627
404	745
0	601
385	613
0	533
0	586
368	735
0	745
312	717
335	603
384	702
0	612
390	726
352	653
365	728
399	714
0	696
349	722
167	738
353	648
333	687
0	713
260	589
0	692
370	776
334	628
348	727
347	717
203	650
377	655
0	612
370	724
385	659
348	717
374	645
352	646
271	689
391	722
187	657
338	687
313	744
0	596
0	699
351	712
379	849
424	743
424	700
394	688
0	623
0	656
418	583
0	672
375	619
0	708
333	656
375	565
0	727
337	728
0	744
0	714
377	706
390	743
343	698
364	681
68	582
372	681
319	589
0	788
301	655
352	666
0	568
358	727
0	700
335	688
0	662
282	602
0	715
389	733
355	622
0	693
0	672
371	727
0	655
287	754
307	762
345	684
374	749
0	667
345	729
405	730
380	685
338	625
418	649
416	703
425	654
0	726
380	684
358	572
397	656
369	645
0	774
403	619
323	680
374	692
0	707
355	788
205	729
288	605
0	694
383	582
381	534
0	746
265	692
324	715
0	683
323	702
0	687
339	613
366	675
374	675
398	750
0	704
0	690
425	702
383	675
361	696
348	643
395	815
420	668
0	734
364	584
333	666
0	703
0	656
289	633
0	565
401	750
241	682
0	637
380	610
378	655
390	720
386	732
376	569
400	694
392	623
275	758
351	675
0	694
342	644
415	625
299	644
303	640
404	706
404	729
327	710
271	729
423	652
258	758
261	634
357	672
372	625
394	667
187	675
371	744
0	711
343	727
330	563
283	741
364	620
0	672
387	626
399	705
375	768
316	662
384	667
337	728
376	775
349	706
325	592
418	614
360	699
0	701
298	605
354	722
326	659
320	687
0	695
342	676
341	694
348	577
350	524
356	573
432	752
120	670
342	588
0	597
377	718
153	712
0	656
311	742
286	716
0	634
370	722
411	705
401	628
413	578
379	681
327	655
0	694
0	602
358	676
393	600
406	616
266	682
393	690
345	606
395	734
388	705
0	688
337	754
0	534
0	693
383	738
394	673
0	699
360	780
0	667
384	665
336	740
304	704
255	700
314	665
279	727
380	726
407	617
252	614
0	617
358	783
344	727
356	671
386	606
0	665
369	660
0	676
0	697
334	661
331	659
344	588
376	573
365	685
306	598
425	688
0	665
403	810
0	700
344	635
398	651
378	595
0	733
0	586
263	674
0	612
353	601
420	754
249	611
384	691
346	619
341	709
380	725
167	697
376	652
0	694
0	774
358	643
315	698
346	605
412	659
356	660
334	572
371	808
315	714
384	701
338	640
379	764
0	769
401	657
368	771
372	749
68	717
0	725
395	667
365	703
408	754
0	756
395	584
418	735
0	603
421	592
0	753
310	706
326	725
279	710
358	678
343	657
0	696
0	666
0	726
356	719
85	701
347	759
405	771
415	597
0	682
408	657
0	631
315	616
418	544
158	668
352	716
0	681
331	602
377	728
397	761
318	678
390	752
0	758
321	774
322	762
0	645
397	670
408	761
0	736
376	713
366	700
332	666
360	754
403	738
346	690
0	615
0	556
310	678
374	722
289	642
335	714
316	722
209	595
329	755
413	658
296	718
395	749
187	671
0	582
400	646
341	558
350	612
372	576
385	629
341	609
368	650
353	761
349	707
405	581
271	605
318	687
280	717
213	629
384	762
418	640
411	732
0	720
278	667
396	565
368	730
296	597
0	586
0	726
410	725
310	788
0	692
362	784
358	703
374	676
0	687
0	623
298	637
339	687
313	643
209	725
390	677
434	712
396	731
274	697
0	760
0	688
312	649
365	787
403	698
297	716
305	602
0	632
391	649
343	678
459	721
379	701
422	727
99	643
300	730
329	713
429	686
400	595
405	614
405	696
376	715
392	694
0	748
238	726
333	638
348	694
187	650
323	703
0	734
386	656
0	703
386	621
269	719
0	577
370	598
333	743
259	658
416	741
0	521
379	630
414	735
275	756
0	684
373	709
372	736
371	601
391	740
0	683
418	613
331	648
0	644
363	703
414	762
374	741
303	645
68	671
399	656
359	789
0	675
309	712
338	673
369	723
236	546
408	698
259	678
0	739
381	735
0	489
322	650
347	614
350	728
0	782
357	643
0	718
384	697
356	699
167	663
0	594
354	682
0	698
338	673
240	743
365	638
419	718
346	762
0	778
372	666
392	670
391	641
0	569
333	740
398	616
365	756
135	661
366	629
367	694
0	696
296	765
0	613
0	669
0	729
393	718
0	751
0	699
0	691
375	759
373	766
0	732
319	730
178	677
280	751
391	766
0	711
407	639
387	674
342	635
302	697
404	726
392	755
0	714
358	700
323	631
368	680
384	705
380	695
229	788
401	738
362	725
397	686
271	690
215	634
329	783
0	674
379	699
0	687
322	680
292	700
271	754
328	752
372	616
322	863
354	596
326	777
366	667
353	676
389	700
355	673
361	756
0	562
0	746
402	636
311	755
400	746
376	677
333	738
327	615
334	733
392	745
0	685
325	774
0	624
407	677
265	731
363	757
0	670
368	718
414	673
238	709
386	549
0	588
353	704
384	598
375	639
0	673
306	587
374	604
364	700
394	690
409	551
386	554
0	712
344	702
346	588
345	699
309	712
0	698
0	659
380	691
353	694
0	643
221	659
276	728
376	672
0	756
372	642
333	769
302	696
346	684
0	563
302	649
299	694
0	818
0	677
351	647
387	650
312	734
305	573
391	533
0	691
386	696
419	661
383	695
374	635
308	703
337	761
402	669
305	617
334	712
322	667
386	624
373	687
273	695
193	734
365	716
364	729
325	777
386	674
376	670
167	687
354	762
0	620
393	657
388	708
350	677
375	702
241	728
372	660
416	722
0	649
356	714
364	722
294	695
395	689
322	664
262	603
419	687
359	752
353	631
384	584
0	627
0	675
401	686
292	555
0	641
408	695
271	684
269	740
0	757
324	632
288	728
341	709
0	654
410	628
386	740
283	706
388	636
361	743
270	667
366	680
211	763
0	691
362	768
408	675
334	579
0	709
400	623
0	713
286	736
178	659
365	678
261	662
257	685
372	605
422	748
311	717
425	627
355	683
386	674
298	690
0	752
213	704
337	634
330	756
0	727
342	701
341	762
398	731
383	604
332	703
372	660
339	634
378	712
0	735
0	534
375	697
387	571
422	635
0	709
361	697
338	718
389	710
0	742
390	681
0	750
0	750
322	670
405	651
391	667
390	673
351	702
360	661
0	775
337	644
430	684
399	705
0	714
262	763
316	701
304	702
434	754
298	683
0	693
0	699
307	706
193	660
398	708
385	687
0	717
398	607
370	722
374	788
355	713
270	677
407	582
353	650
325	671
362	611
392	687
351	661
376	709
377	665
434	641
333	688
0	758
418	701
414	651
344	567
310	667
355	698
420	644
289	648
375	678
352	696
0	764
382	682
340	580
276	721
334	669
254	686
386	675
323	783
379	702
320	692
382	752
349	733
271	724
323	704
271	708
287	662
178	683
361	721
247	735
286	665
386	720
363	726
342	604
346	682
346	619
0	742
294	631
357	652
301	733
367	655
0	623
381	753
0	685
423	744
395	680
0	681
333	703
314	730
346	641
411	799
342	622
243	769
383	662
0	737
271	704
299	679
381	768
343	740
322	681
387	680
376	585
346	763
391	744
431	564
421	696
305	597
363	758
0	711
0	658
314	607
362	682
396	598
0	684
0	731
286	676
358	638
240	653
376	670
401	782
293	731
376	618
342	682
366	609
0	704
174	567
0	709
0	589
0	709
330	711
399	739
375	687
392	596
300	609
385	742
0	623
0	556
385	678
0	732
407	748
332	688
329	751
187	655
312	741
0	608
264	714
385	566
316	669
413	656
372	818
0	605
249	693
301	703
409	726
347	678
0	746
352	678
336	742
411	589
413	647
278	666
0	648
224	598
399	660
403	655
372	670
324	662
418	688
337	693
306	649
0	736
298	607
400	635
0	750
0	735
363	630
0	811
433	619
0	717
339	713
0	723
178	620
367	789
373	702
364	728
397	726
386	744
401	672
389	680
0	716
0	660
370	711
418	751
384	685
395	701
411	678
265	670
399	577
329	659
409	671
384	789
390	671
408	603
0	786
382	677
410	593
327	701
374	597
0	671
381	613
372	765
0	619
430	737
0	703
364	659
335	703
360	672
428	661
444	737
0	650
401	690
0	678
360	675
332	645
381	547
396	635
370	641
442	725
198	793
358	733
339	682
227	692
375	717
400	695
396	683
268	806
0	722
277	691
414	722
0	729
246	723
322	705
336	640
342	718
0	689
404	704
0	683
411	703
374	685
339	673
389	690
403	664
407	693
285	696
0	538
326	662
388	724
0	723
203	746
370	696
372	699
0	747
0	634
433	600
0	689
0	619
390	753
361	691
0	668
266	722
360	673
376	696
358	673
325	700
393	661
0	697
365	691
0	646
0	702
316	603
413	611
395	628
0	668
402	732
367	716
335	759
347	628
291	583
436	692
321	669
397	714
0	609
389	696
0	709
0	676
0	715
344	677
0	777
383	643
387	643
0	731
389	722
0	646
0	643
372	612
364	693
384	657
0	720
0	689
391	640
0	610
0	742
215	682
359	687
303	572
372	629
365	724
215	728
273	587
0	673
305	727
359	605
399	667
335	748
0	639
354	651
387	683
280	643
300	714
373	729
356	595
0	553
362	661
398	754
0	577
215	720
369	687
343	667
383	695
413	741
0	748
366	749
240	680
0	657
429	665
324	579
396	737
322	534
399	692
374	713
0	733
0	687
387	708
380	732
397	691
0	668
277	698
354	681
389	639
0	562
280	643
0	680
285	625
407	684
351	659
311	657
0	668
358	601
371	771
293	663
0	696
0	650
367	673
250	638
369	656
325	704
403	711
0	696
406	733
344	630
371	734
370	665
365	650
334	690
365	690
333	678
120	681
365	704
282	701
386	741
331	727
411	653
337	747
359	580
372	591
321	695
236	734
348	742
391	734
354	622
354	744
0	742
421	648
362	780
397	733
326	578
0	660
0	750
384	633
347	725
414	669
363	677
392	648
248	582
371	674
385	702
0	598
314	761
0	619
406	683
332	661
369	692
227	723
0	700
347	702
402	728
371	590
0	742
334	683
332	682
0	693
290	710
387	722
255	663
349	727
328	717
391	665
396	643
383	702
375	672
344	629
0	725
410	721
321	734
343	738
342	677
0	549
0	647
321	619
307	722
376	766
0	670
335	703
0	647
380	720
0	632
398	574
285	683
292	638
316	653
326	490
394	718
0	796
359	593
460	679
385	652
304	598
398	707
0	672
306	686
236	741
253	594
0	641
414	663
370	519
294	711
316	589
341	784
398	664
390	608
297	765
361	689
387	754
0	631
345	789
252	680
357	634
379	670
262	734
0	707
0	702
397	584
289	610
387	666
318	683
256	729
178	617
0	742
371	726
357	684
381	630
388	714
407	699
0	722
370	690
174	681
385	714
273	651
0	801
377	649
370	722
375	665
364	630
384	572
0	700
0	664
353	747
302	683
394	653
417	654
0	610
419	641
426	615
0	671
0	660
334	722
273	751
303	684
317	695
0	782
349	718
382	720
366	680
380	709
324	626
387	625
405	714
391	718
0	751
412	709
0	692
371	613
345	692
374	724
0	698
395	621
425	699
439	756
414	622
366	671
308	645
401	741
315	630
0	682
314	660
215	665
0	674
0	674
387	677
0	676
275	668
0	719
0	651
0	674
0	660
345	629
135	624
0	585
373	578
396	636
99	641
358	694
0	594
382	675
0	603
281	749
273	723
272	625
390	726
413	655
408	757
0	600
384	676
0	652
399	774
196	755
0	762
259	647
0	716
277	723
0	738
380	658
400	623
379	741
345	655
211	678
414	647
217	726
0	698
0	709
406	807
400	601
355	605
371	620
0	594
342	729
286	654
380	578
435	727
0	682
0	671
383	709
344	667
396	690
396	617
0	655
335	690
395	726
328	692
347	734
391	638
422	609
329	692
0	698
387	677
355	660
391	769
338	609
318	542
350	699
364	693
0	675
331	689
404	634
0	654
389	705
291	720
399	596
0	643
332	683
329	705
402	590
398	772
356	680
0	542
333	750
343	764
0	614
252	766
422	666
253	715
328	716
412	679
0	659
401	660
333	664
410	678
380	740
365	700
364	664
362	663
0	565
316	727
0	761
275	674
0	636
0	680
399	759
0	607
323	630
0	661
371	638
393	648
416	622
360	644
0	677
390	517
0	719
0	633
324	675
0	663
334	734
332	638
365	652
280	695
193	644
284	736
0	738
343	665
385	779
402	732
337	689
0	750
393	571
382	651
383	745
377	749
0	643
85	700
398	565
321	631
314	722
368	647
398	666
68	698
0	723
344	594
222	598
366	715
0	649
372	647
243	685
0	718
358	759
295	687
236	593
0	681
329	717
270	694
375	652
342	683
378	763
407	717
314	618
0	753
399	713
407	719
0	731
399	738
377	729
0	756
370	704
401	727
0	625
379	708
390	708
320	727
377	613
0	744
321	657
0	710
339	686
392	656
408	546
400	787
402	569
0	620
352	685
360	714
438	771
253	661
331	753
351	773
348	666
379	756
344	715
317	669
366	610
374	741
259	661
368	641
221	692
336	742
390	723
399	761
283	648
0	607
409	658
312	611
68	692
310	658
0	673
346	726
0	726
0	590
394	769
333	708
387	746
422	550
244	703
0	666
307	694
335	710
331	594
343	707
281	657
372	728
321	724
390	659
413	671
270	663
0	630
346	712
0	777
0	614
375	710
370	645
396	704
0	758
353	748
393	705
360	634
162	660
384	684
392	605
326	610
388	725
357	683
373	597
384	677
363	773
302	715
209	664
352	773
392	733
0	552
387	670
326	641
338	638
0	677
386	775
401	695
0	615
377	777
324	704
0	695
280	685
344	674
400	729
0	729
362	648
314	691
256	636
0	681
203	724
416	672
353	728
285	668
355	741
354	577
417	640
0	661
0	675
323	703
257	699
313	587
297	581
379	654
333	609
0	740
368	773
299	749
412	760
401	696
412	638
230	654
283	668
376	749
388	736
0	624
135	795
435	754
317	622
203	691
415	733
0	693
350	695
376	717
310	587
375	704
0	719
0	623
369	734
379	622
0	629
395	713
351	680
368	640
0	700
360	607
366	644
363	597
404	673
373	664
331	690
0	603
396	644
350	636
402	683
399	729
403	635
305	696
395	657
403	687
0	700
326	757
401	775
357	673
250	665
330	627
321	605
336	734
302	655
352	726
240	682
409	752
385	733
399	686
368	576
403	692
319	700
407	717
258	633
410	717
319	691
383	664
0	622
411	774
301	669
361	699
303	670
382	601
382	633
249	606
0	677
408	659
360	746
327	726
294	735
327	723
364	739
0	739
395	663
323	694
416	732
0	687
43	791
0	629
364	760
357	677
288	759
0	725
365	640
307	683
395	655
99	608
247	757
428	621
240	658
356	652
0	745
343	642
318	700
288	723
389	671
0	650
371	651
361	666
351	673
403	776
359	552
0	695
374	721
0	761
330	631
414	730
421	712
343	728
345	625
363	688
365	674
370	654
428	598
280	691
0	751
419	637
282	634
0	719
408	576
354	747
277	560
0	768
385	680
366	784
153	671
0	649
0	605
0	697
377	645
313	686
392	725
405	690
355	761
0	701
376	684
364	609
203	710
227	688
0	579
376	697
319	751
408	719
213	668
359	861
350	777
384	722
405	779
314	768
0	630
378	669
354	736
0	732
367	620
383	771
334	596
379	754
389	651
376	756
402	701
260	623
390	790
352	559
408	660
349	759
242	651
276	626
0	592
396	707
279	590
403	627
0	714
318	690
319	601
383	614
348	686
0	718
167	676
0	660
402	561
386	631
391	696
379	653
365	619
409	685
394	751
334	614
338	642
285	589
0	671
400	638
0	737
274	672
384	728
403	640
360	613
387	617
363	691
295	753
318	743
198	574
340	653
0	692
430	736
283	631
258	722
403	768
376	708
390	727
380	641
341	641
0	668
330	688
333	665
379	681
365	675
307	736
351	701
398	659
252	624
0	684
345	724
389	674
385	700
376	654
252	736
393	663
0	686
386	707
442	673
328	644
350	660
308	676
397	727
359	696
368	683
0	733
374	714
296	733
369	790
398	711
388	736
0	610
406	615
0	676
337	732
196	749
375	701
292	720
0	661
436	757
305	697
441	687
0	692
389	666
388	572
327	666
360	746
360	667
0	703
411	725
383	725
0	689
68	723
438	646
0	646
265	619
368	635
420	678
283	701
184	635
378	729
350	609
383	684
414	669
334	591
318	620
[truncated: 6,046 more rows]

## Sheet: Figure 3 panel G
First experiment
Day	Isotype Control		Human MAb10, 5 µg
	Surviving mice	Percent survival	Surviving mice	Percent survival
0	3	1	3	1
1	0	0	3	1
2	0		3	1
3	0		3	1
4	0		3	1
5	0		3	1
6	0		3	1
7	0		3	1
Second experiment
Day	Isotype Control		Human MAb10, 5 µg
	Surviving mice	Percent survival	Surviving mice	Percent survival
0	5	1	4	1
1	2	0.4	4	1
2	2	0.4	4	1
3	2	0.4	4	1
4	2	0.4	4	1
5	2	0.4	4	1
6	2	0.4	4	1
7	2	0.4	4	1
Combined data, as shown in Figure 3G
Day	Isotype Control		Human MAb10, 5 µg
	Surviving mice	Percent survival	Surviving mice	Percent survival
0	8	1	7	1
1	2	0.25	7	1
2	2	0.25	7	1
3	2	0.25	7	1
4	2	0.25	7	1
5	2	0.25	7	1
6	2	0.25	7	1
7	2	0.25	7	1

## Sheet: Figure 4 panel A
Infecting strain	MAb used	Percent binding of infecting strain with the MAb used	MAb group percent survival at 7-days post infection	Control group percent survival at 7-days post infection	notes
VA-AB41	MAb65	95	100	0	Previously published: PMID 34310884
VA-AB41	MAbC8	0.78	0	0
VA-AB41	BsAb C73	89.82	100	0	Previously published: PMID 36617220
MRSN-23390	MAb10	3.24	0	0
MRSN-23390	MAbC8	0.94	0	0
MRSN-23390	BsAb C73	94.78	100	0
MRSN-1171	MAbC8	0	0	0
LAC-4	MAb65	0.2	0	0	Previously published: PMID 36617220
LAC-4	MAbC8	0.11	0	0	Previously published: PMID 36617220
LAC-4	BsAb C73	0.3	0	0	Previously published: PMID 36617220
HUMC1	MAbC8	87.22	100	0	Previously published: PMID 36617220
HUMC1	BsAb C73	85	100	0	Previously published: PMID 36617220
ABUH-813	MAbC8	100	100	0
1150437	MAb10	2.7	0	0
1150437	MAbC8	-0.8	0	0
1127417	MAb10	100	100	0
1057039	MAb10	89.42	100	0
1057039	MAbC8	3.32	0	0
1057039	BsAb C73	0.12	0	0

[truncated: 17 more sheets: Figure 4 panel B, Figure 4 panel C, Figure 5 panel A, Figure 5 panel B, Figure 5 panel C, Figure 5 panel D, Figure 7 panel A, Figure 7 panel B, Figure 7 panel C, Figure 7 panel D, Figure 7 panel E, Supplemental Figure 1 panel A, Supplemental Figure 1 panel B, Supplemental Figure 1 panel C, Supplemental Figure 1 panel D, Supplemental Figure 2, Panel A, Supplemental Figure 2, Panel B]
